# Supplementary material for: The Sensory Quality and the Physical Properties of Functional Green Tea-Infused Yoghurt with Inulin
Source: Foods. 2022 Feb 16;11(4):566. doi: 10.3390/foods11040566 (PMC8870793; doi:10.3390/foods11040566)
Supplement: Supplementary file 1 [file foods-11-00566-s001.zip]

Archive with 1 entries (1 files):
- foods-1599056-supplementary.pdf
